# Supplementary material for: Rhizoviticin is an alphaproteobacterial tailocin that mediates biocontrol of grapevine crown gall disease
Source: ISME J. 2024 Jan 18;18(1):wrad003. doi: 10.1093/ismejo/wrad003 (PMC10811719; doi:10.1093/ismejo/wrad003)
Supplement: Supplementary_Tables_230719_wrad003 [file supplementary_tables_230719_wrad003.xlsx]

## Sheet: Table S1
Table S1 Primers used in this study
Primer name	Primer sequence	Usage
VAT03-9pyrG-F-2	GGTGAAGTCTTCGTCACCCGAC	qPCR
VAT03-9pyrG-R-2	CGCCCTGTGAAGCGTTCATAG
virE2-F1P	GAGTCAGTTGTTGCCGCTTT	qPCR
virE2-R1P	ATGGCCCGAACTTACGTG
recA_F	TGACGCCGAAAGCTGAAATC	qPCR
recA_R	AACCACCATGCAGTTCGAAC
22810_1_F	TGTTTACCGGCGTCAAACTG	qPCR
22810_1_R	AACACTGGCACTTTCCATGC
22960_primer_1_F	ACAAGGCACTGGAAGATAGCTC	qPCR
22960_primer_1_R	TCAACACTTTCGCCAGCAAG
qPCR_850_Fw	TTGCTGAGTGACGAGAAATC	qPCR
qPCR_850_Rv	CTGAATGGCAAGCTGAAACC
qPCR_900_Fw	TTGTCATGCTCGATGCCTATG	qPCR
qPCR_900_Rv	ACACATCGTTGGTGGTCAGC
qPCR_930_Fw	GCTCTTTCCGCCATCACAC	qPCR
qPCR_930_Rv	TGGATCTCCTTCAGCTTCACC
qPCR_940_Fw	CATCGGCTTTTCACCTCAAC	qPCR
qPCR_940_Rv	GAAAGGGCTCCTTCATCTTCC
qPCR_950_Fw	GTCAGGACATGGGTGGAAAAG	qPCR
qPCR_950_Rv	CCGACAATACCAGCCGAGAG
qPCR_970_Fw	GTCTCGCGATCCAGGTTATG	qPCR
qPCR_970_Rv	AGGCTCAACTCTTCCTCGTTG
qPCR_980_Fw	CTACAAGCCCATCAGTCAGTCC	qPCR
qPCR_980_Rv	GCATCCTTACCTGCCCACTC
qPCR_990_Fw	GGCGACCAGAAGAAAGCAAG	qPCR
qPCR_990_Rv	ATTTTCGCCGTCTCAACTCC
qPCR_010_Fw	ACGAGATCCTGAACGGGAAG	qPCR
qPCR_010_Rv	GACGAGCGACCCATTGATATAG
qPCR_040_Fw	AGCAACTGATCCAGGCGAAG	qPCR
qPCR_040_Rv	GCGAGCCAGAGCTTATCGTC
22790_subclo_F	GGCAATCGCCATTCTGGATCG	Cloning
22790_subclo_R	CCGTTCCGAAATCGAGAGGAC
22790_inverse2 (R)	CCTGGATCCTCAAGGTTCCACCTTCACG	Deletion construct by inverse PCR
22790_inverse2 (F)	CGAGGATCCATGGTATGGAAAGCACTGATG
22800_subclo_F	TGGATCGCGCGAAATTCTTCG	Cloning
22800_subclo_R	CGCCTGCCTGTCACGATTATC
22800_inverse1 (R)	TACGGATCCTCATTTGGAGGCACCCTGC	Deletion construct by inverse PCR
22800_inverse2 (F)	GCTGGATCCATGTTTGCCAGCCTGAC
22810_subclo_F	TCGCAAAGCTTCCGTCCTTC	Cloning
22810_subclo_R	TGCTCCTGAAGGTCACGAATGC
22810_inverse1 (R)	TGCTCCTGAAGGTCACGAATGC	Deletion construct by inverse PCR
22810_inverse2 (F)	TCGCAAAGCTTCCGTCCTTC
22950_subclo_F	GTGATCAAGGCTGTGCTCAACG	Cloning
22950_subclo_R	CGCCAAGACGTTTATCCATCTGC
22950_inverse1 (R)	CTAAAGCTTTCATGTGACCACACGAACC	Deletion construct by inverse PCR
22950_inverse2 (F)	CCTAAGCTTTTGAGGTTTGCCGCGATTTAC
22960_subclo_F	GCGGCACATATCAATGGCAG	Cloning
22960_subclo_R	CAGATATTTCGCCGACGATCC
22960_inverse1 (R)	CGTAAGCTTCATTGGCCTCCTGTTGTTG	Deletion construct by inverse PCR
22960_inverse2 (F)	GCTAAGCTTATGAGCCGAGATGCTCAA
22970_subclo_F	GGGAACAGAGGATGATGGG	Cloning
22970_subclo_R	ACCGTAAAGCCGGGACA
22970_inverse_F	GTTGGATCCCCCAACTCAACAACAGGAG	Deletion construct by inverse PCR
22970_inverse_R	CGCGGATCCAATCTCACAGCAACCTTTC
23000_subclo_F	GCCCAGAAGCACGACATCC	Cloning
23000_subclo_R	CATCAAACCCGCAAACCG
23000_inverse_F	GCCGGATCCATAAGGCAGAGATTATCGAG	Deletion construct by inverse PCR
23000_inverse_R	CATGGATCCGCCTTGGCCCTCCGTTCC
23000_infusion-Fw	CGGGGATCCTCTAGAGCCCAGAAGCACGACATCCC	Ligation to pK18mobsacB
23000_infusion-Rv	GGCCAGTGCCAAGCTCATCAAACCCGCAAACCGGC
23010_subclo_F	GAAAAGGCAGCGGTTGGC	Cloning
23010_subclo_R	GTCGTCTTGGAGATCGGGTTG
23010_inverse_F	GATGGATCCCGGTGTATCCCGAAGTCG	Deletion construct by inverse PCR
23010_inverse_R	CCTGGATCCCAAAACAACTCCCTTGAGT
23010_infusion-Fw	CGGGGATCCTCTAGAGAAAAGGCAGCGGTTGGCCT	Ligation to pK18mobsacB
23010_infusion-Rv	GGCCAGTGCCAAGCTGCTGTCTTGGAGATCGGGTT
23020_subclo_F	ACGTTGTCTCGCGGACCATC	Cloning
23020_subclo_R	CAGGCCAAAGCACCAGAGC
23020_inverse_F	GATGGATCCTGAACGAATTCGCAATCGG	Deletion construct by inverse PCR
23020_inverse_R	CCTGGATCCCGCATCATAGATCTGCTGAT
23020_infusion-Fw	CGGGGATCCTCTAGAACGTTGTCTCGCGGACCATC	Ligation to pK18mobsacB
23020_infusion-Rv	GGCCAGTGCCAAGCTCAGGCCAAAGCACCAGAGCT
23030_subclo_F	GAAGCTCAACGAATCCGAACG	Cloning
23030_subclo_R	CGGCGGTGATAATAGCCAGTG
23030_inverse_F	GCCGGATCCACAGCTATCAACCGAACCC	Deletion construct by inverse PCR
23030_inverse_R	CATGGATCCCGTGATCACCTTGGAAAAGA
23030_infusion-Fw	CGGGGATCCTCTAGAGAAGCTCAACGAATCCGAAC	Ligation to pK18mobsacB
23030_infusion-Rv	GGCCAGTGCCAAGCTCGGCGGTGATAATAGCCAGT
23040_subclo_F	CGGCAATGGTCGATCTTGA	Cloning
23040_subclo_R	TGCGTAACAACCGCCTCTTT
23040_inverse_F	ATAGGATCCCCTTTCCCCCCGGCGCC	Deletion construct by inverse PCR
23040_inverse_R	CATGGATCCGATCAGCTTCCTTCTGTTGA
23040_infusion-Fw	CGGGGATCCTCTAGACGGCAATGGTCGATCTTGAC	Ligation to pK18mobsacB
23040_infusion-Rv	GGCCAGTGCCAAGCTTGCGTAACAACCGCCTCTTT
pk18-inverse-Fw	AGCTTGGCACTGGCCGTCG	Cloning with In-Fusion kit
pk18-inverse-Rv	TCTAGAGGATCCCCGGGTAC
23080(lexA)_subclo_F	CAGCGCAATGTTGTTCTCGTC	Cloning
23080(lexA)_subclo_R	CGCAATCATCGATCGTGAAATGG
23080(lexA)_inverse1 (R)	GGCAAGCTTTGGGATTTAATGCGGCTTTA	Deletion construct by inverse PCR
23080(lexA)_inverse2 (F)	CGGAAGCTTCGAAAAATTGTTACGATAGGA

## Sheet: Table S2
Table S2 List of predicted genes in the rhizoviticin-coding region and its surrounding regions of A. vitis VAR03-1
CDS ID	Length (aa)	Protein annotation
RvVAR031_23260	274	hmuT (hemin ABC transporter substrate-binding protein)
RvVAR031_23250	126	antibiotic biosynthesis monooxygenase
RvVAR031_23240	177	heme utilization cystosolic carrier protein HutX
RvVAR031_23230	809	mechanosensitive ion channel
RvVAR031_23220	264	class I SAM-dependent methyltransferase
RvVAR031_23210	256	helix-turn-helix domain-containing protein
RvVAR031_23200	839	dimethylglycine dehydrogenase
RvVAR031_23190	277	two-component system response regulator
RvVAR031_23180	456	diguanylate cyclase response regulator
RvVAR031_23170	312	ABC transporter ATP-binding protein
RvVAR031_23160	253	ABC transporter permease
RvVAR031_23150	86	dehydrogenase
RvVAR031_t00420		tRNA-Cys
RvVAR031_23140	69	tyrosine-type recombinase/integrase (remnant)
RvVAR031_23130	131	hypothetical protein
RvVAR031_23120	80	hypothetical protein
RvVAR031_23110	75	hypothetical protein
RvVAR031_23100	479	IS21 family transposase
RvVAR031_23090	244	IS21-like element helper ATPase IstB
RvVAR031_23080	229	LexA family transcriptional regulator / S24 family peptidase
RvVAR031_23070	69	hypothetical protein / homoserine dehydrogenase
RvVAR031_23060	100	hypothetical protein
RvVAR031_23050	74	hypothetical protein
RvVAR031_23040	185	hypothetical protein (HHpred: similar to DNA binding protein)
RvVAR031_23030	205	crossover junction endodeoxyribonuclease RuvC
RvVAR031_23020	4332	replicative DNA helicase / DnaB-like helicase C-terminal domain-containing protein
RvVAR031_23010	103	hypothetical protein
RvVAR031_23000	151	DnaA protein (Chromosomal replication initiator protein) helix-turn-helix
RvVAR031_22990	209	hypothetical protein (HHpred: RNA polymerase sigma-factor like protein)
RvVAR031_22980	59	hypothetical protein
RvVAR031_22970	139	Gene transfer agent / DUF3168 domain-containing protein
RvVAR031_22960	145	Phage tail tube protein
RvVAR031_22950	127	gene transfer agent family protein / Phage tail tube protein, GTA-gp10
RvVAR031_22940	62	Phage tail tube protein, GTA-gp10
RvVAR031_22930	1020	phage tail tape measure protein
RvVAR031_22920	208	hypothetical protein
RvVAR031_22910	228	hypothetical protein
RvVAR031_22900	143	GNAT family N-acetyltransferase
RvVAR031_22890	1513	phage tail fiber protein
RvVAR031_22880	156	hypothetical protein
RvVAR031_22870	170	hypothetical protein
RvVAR031_22860	120	hypothetical protein
RvVAR031_22850	201	hypothetical protein
RvVAR031_22840	79	hypothetical protein
RvVAR031_22830	117	helix-turn-helix transcriptional regulator (antitoxin?)
RvVAR031_22820	59	type II toxin-antitoxin system RelE/ParE family toxin
RvVAR031_22810	203	glycoside hydrolase family 19 protein / chitinase
RvVAR031_22800	96	hypothetical protein (purative membrane protein)
RvVAR031_22790	131	hypothetical protein
RvVAR031_22780	101	hypothetical protein
RvVAR031_22770	206	hypothetical protein
RvVAR031_22760	79	hypothetical protein
RvVAR031_22750	81	hypothetical protein
RvVAR031_22740	156	hypothetical protein
RvVAR031_22730	221	pcm_2 (protein-L-isoaspartate O-methyltransferase)
RvVAR031_22720	467	TolC family outer membrane protein
RvVAR031_22710	314	PopZ family protein / DUF2497 domain-containing protein

## Sheet: Table S3-1
Table S3-1 List of predicted genes in the rhizoviticin-related prophage genome and its surrounding regions of A. vitis VAR06-30
CDS IDa	Length (aa)	Protein annotation	Homologies to the genes in the rhizovitictcin-encoding locus (e-value, % amino acid identity)
RvVAR0630_24300	415	phosphoribosylformylglycinamidine synthase subunit PurL
RvVAR0630_24290	203	molecular chaperone DnaJ family
RvVAR0630_24280	134	helix-turn-helix transcriptional regulator
RvVAR0630_24270	243	lipoyl(octanoyl) transferase LipB
RvVAR0630_t00330		tRNA-Leu
attL		47 bp, overlapping with the 3′ end of tRNA-Leu
RvVAR0630_24260	276	polysialic acid transport protein
RvVAR0630_24250	355	tyrosine-type recombinase/integrase
RvVAR0630_24240	68	hypothetical protein
RvVAR0630_24230+	125	hypothetical protein
RvVAR0630_24220	265	LexA family transcriptional regulator
RvVAR0630_24210	165	hypothetical protein
RvVAR0630_24200	78	hypothetical protein
RvVAR0630_24190	185	hypothetical protein
RvVAR0630_24180	97	DUF4031 domain-containing protein
RvVAR0630_24170	427	helix-turn-helix domain-containing protein
RvVAR0630_24160	218	transcription termination/antitermination NusG family protein
RvVAR0630_24150	109	HNH endonuclease
RvVAR0630_24140	155	P27 family phage terminase small subunit
RvVAR0630_24130	604	terminase large subunit
RvVAR0630_24120	425	phage portal protein
RvVAR0630_24110	198	HK97 family phage prohead protease
RvVAR0630_24100	423	HK97 family phage major capsid protein
RvVAR0630_24090	93	hypothetical protein
RvVAR0630_24080	182	phage gp6-like head-tail connector protein
RvVAR0630_24070	65	hypothetical protein
RvVAR0630_24060	111	head-tail adaptor protein
RvVAR0630_24050	153	HK97 gp10 family phage protein
RvVAR0630_24040	135	DUF3168 domain-containing protein	RvVAR031_22970 (5e-49, 57%)
RvVAR0630_24030	147	phage tail tube protein	RvVAR031_22960 (1e-89, 88%)
RvVAR0630_24020	127	gene transfer agent family protein	RvVAR031_22950 (2e-57, 74%)
RvVAR0630_24010	61	phage tail tube protein, GTA-gp10	RvVAR031_22940 (3e-26, 73%)
RvVAR0630_24000	287	glucose-1-phosphate thymidylyltransferase RfbA
RvVAR0630_23990	915	tape measure protein	RvVAR031_22930 (0.0, 69%)
RvVAR0630_23980	208	hypothetical protein	RvVAR031_22920 (2e-112, 91%)
RvVAR0630_23970	228	hypothetical protein	RvVAR031_22910 (2e-146, 95%)
RvVAR0630_23960	143	GNAT family N-acetyltransferase	RvVAR031_22900 (5e-82, 91%)
RvVAR0630_23950	1523	Phage tail fiber protein	RvVAR031_22890 (0.0, 90%)
RvVAR0630_23940	156	hypothetical protein	RvVAR031_22880 (3e-100, 92%)
RvVAR0630_23930	170	hypothetical protein	RvVAR031_22870 (2e-116, 94%)
RvVAR0630_23920	120	hypothetical protein	RvVAR031_22860 (2e-79, 97%)
RvVAR0630_23910	201	hypothetical protein	RvVAR031_22850 (3e-124, 86%)
RvVAR0630_23900	79	hypothetical protein	RvVAR031_22840 (2e-42, 90%)
RvVAR0630_23890	117	helix-turn-helix transcriptional regulator (antitoxin?)	RvVAR031_22830 (3e-73, 96%)
RvVAR0630_23880	67	type II toxin-antitoxin system RelE/ParE family toxin	RvVAR031_22820 (2e-25, 90%)
RvVAR0630_23870	202	glycoside hydrolase family 19 protein	RvVAR031_22810 (9e-124, 86%)
RvVAR0630_23860	80	hypothetical protein (transmembrane segment)
RvVAR0630_23850	146	secretion protein HylD (putative membrane protein)
RvVAR0630_23840	93	hypothetical protein
RvVAR0630_23830	107	hypothetical protein (holin)
RvVAR0630_23820+	230	hypothetical protein
RvVAR0630_23810	503	glycosyltransferase family 2 protein
RvVAR0630_23800	206	HAD family phosphatase
RvVAR0630_23790	229	hypothetical protein
ORF	736	hypothetical protein
RvVAR0630_23780	345	sulfotransferase family 2 domain-containing protein
RvVAR0630_23770	1818	HAD-IA family hydrolase
RvVAR0630_23760	2415	glycosyltransferase
RvVAR0630_23750	246	IS481 family transposase
RvVAR0630_23740	71	hypothetical protein
RvVAR0630_23730	91	IS5-like element IS869 family transposase
RvVAR0630_23720	106	hypothetical protein
RvVAR0630_23710	521	IS66 family transposase
RvVAR0630_23700	115	IS66 family insertion sequence element accessory protein TnpB
RvVAR0630_23690	120	transposase
attR		47 bp, including the 3′ end of tRNA-Leu
RvVAR0630_23680	235	TIGR02281 family clan AA aspartic protease
RvVAR0630_23670	259	adenosylcobinamide-GDP ribazoletransferase (cobS)
RvVAR0630_23660	340	nicotinate-nucleotide--dimethylbenzimidazole phosphoribosyltransferase (cobT)
RvVAR0630_23650	149	diacylglycerol kinase (dgk)
RvVAR0630_23640	80	hypothetical protein
RvVAR0630_23630	111	hypothetical protein
RvVAR0630_23620	477	carbohydrate porin
RvVAR0630_23610	165	BON domain-containing protein
a A plus sign after the ID indicates that the protein coding region is extended compared to the registered annotation.

## Sheet: Table S3-2
Table S3-2 List of predicted genes in the rhizoviticin-related prophage genome and its surrounding regions of A. vitis F2/5
CDS IDa	Length (aa)	Protein annotation
AVF2S5_05760	745	phosphoribosylformylglycinamidine synthase subunit PurL
AVF2S5_05765	197	molecular chaperone DnaJ family
AVF2S5_05770	134	helix-turn-helix transcriptional regulator
AVF2S5_05775	243	lipoyl(octanoyl) transferase LipB
AVF2S5_05780		tRNA-Leu
attL		39 bp, overlapping with the 3′ end of tRNA-Leu
AVF2S5_05785	276	polysialic acid transport protein
AVF2S5_05790	343	tyrosine-type recombinase/integrase
AVF2S5_05795	68	hypothetical protein
AVF2S5_05800	81	hypothetical protein
ORF	125	hypothetical protein
AVF2S5_05805	263	LexA family transcriptional regulator
AVF2S5_05810	85	helix-turn-helix domain-containing protein
AVF2S5_05815	165	HTH cro/C1-type helix-turn-helix domain-containing protein
AVF2S5_05820	78	hypothetical protein
AVF2S5_05825	185	hypothetical protein
AVF2S5_05830	97	DUF4031 domain-containing protein
AVF2S5_05835	427	helix-turn-helix domain-containing protein
AVF2S5_05840	218	transcription termination/antitermination NusG family protein
AVF2S5_05845	118	HNH endonuclease
AVF2S5_05850	155	P27 family phage terminase small subunit
AVF2S5_05855	604	terminase large subunit
AVF2S5_05860	1308	phage portal protein
AVF2S5_05865	198	HK97 family phage prohead protease
AVF2S5_05870	425	HK97 family phage major capsid protein
AVF2S5_05875	93	hypothetical protein
AVF2S5_05880	182	phage gp6-like head-tail connector protein
AVF2S5_05885	65	hypothetical protein
AVF2S5_05890	120	head-tail adaptor protein
AVF2S5_05895	152	HK97 gp10 family phage protein
AVF2S5_05900	135	DUF3168 domain-containing protein
AVF2S5_05905	147	phage tail tube protein
AVF2S5_05910	127	gene transfer agent family protein
AVF2S5_05915	61	Phage tail tube protein, GTA-gp10
AVF2S5_05920	287	glucose-1-phosphate thymidylyltransferase RfbA
AVF2S5_05925	915	tape measure protein
AVF2S5_05930	208	hypothetical protein
AVF2S5_05935	228	hypothetical protein
AVF2S5_05940	143	GNAT family N-acetyltransferase
AVF2S5_05945	1523	Phage tail fiber protein
AVF2S5_05950	498	hypothetical protein
AVF2S5_05955+	201	hypothetical protein
AVF2S5_05960	79	hypothetical protein
AVF2S5_05965	117	helix-turn-helix transcriptional regulator (antitoxin?)
AVF2S5_05970	83	type II toxin-antitoxin system RelE/ParE family toxin
AVF2S5_05975	202	glycoside hydrolase family 19 protein
AVF2S5_05980	80	hypothetical protein (transmembrane segment)
AVF2S5_05985	146	secretion protein HylD (purative membrane protein)
AVF2S5_05990	107	hypothetical protein (holin)
AVF2S5_05995	230	glycosyltransferase family 2 protein
AVF2S5_06000	499	glycosyltransferase family 2 protein
AVF2S5_06005	206	HAD family phosphatase
AVF2S5_06010	229	hypothetical protein
AVF2S5_06015	686	hypothetical protein
AVF2S5_06020	345	hypothetical protein
AVF2S5_06025	605	HAD-IA family hydrolase
AVF2S5_06030	804	glycosyltransferase
AVF2S5_06035	98	IS200/IS605 family transposase
AVF2S5_06040	41	IS5/IS1182 family transposase
ORF	106	hypothetical protein
AVF2S5_06045	551	IS66 family transposase
AVF2S5_06050	115	IS66 family insertion sequence element accessory protein Tnp
AVF2S5_06055	120	transposase
AVF2S5_06060	50	IS200/IS605 family transposase
attR		39 bp, including 3′ end of tRNA-Leu
AVF2S5_06065	235	TIGR02281 family clan AA aspartic protease
AVF2S5_06070	65	DUF1289 domain-containing protein
AVF2S5_06075	259	adenosylcobinamide-GDP ribazoletransferase (cobS)
AVF2S5_06080	340	nicotinate-nucleotide--dimethylbenzimidazole phosphoribosyltransferase (cobT)
AVF2S5_06085	129	diacylglycerol kinase
AVF2S5_06090	80	hypothetical protein
AVF2S5_06095	105	hypothetical protein
AVF2S5_06100	477	carbohydrate porin
AVF2S5_06105	195	BON domain-containing protein
a A plus sign after the ID indicates that the protein coding region is extended compared to the registered annotation.

## Sheet: Table S3-3
Table S3-3 List of predicted genes in the rhizoviticin-related prophage genome and its surrounding regions of A. ampelinum S4
CDS ID	Length (aa)	Protein annotation
Avi_1941	745	phosphoribosylformylglycinamidine synthase subunit PurL
Avi_1945	203	molecular chaperone DnaJ family
Avi_1947	210	helix-turn-helix transcriptional regulator
Avi_1948	243	lipoyl(octanoyl) transferase LipB
Avi_4568		tRNA-Leu
attL		54 bp, overlapping with the 3′ end of tRNA-Leu
Avi_1950	253	polysialic acid transport protein
Avi_1951	343	tyrosine-type recombinase/integrase
Avi_1952	335	sulfotransferase family 2 domain-containing protein
Avi_1954	204	LexA family transcriptional regulator
Avi_1955	165	hypothetical protein
Avi_1959	186	hypothetical protein
Avi_1961	97	hypothetical protein
Avi_1963	427	helix-turn-helix domain-containing protein
Avi_1964	218	transcription termination/antitermination NusG family protein
ORF	124	HNH endonuclease
Avi_1966	155	P27 family phage terminase small subunit
Avi_1967	604	terminase large subunit
Avi_1968	435	phage portal protein
Avi_1969	198	HK97 family phage prohead protease
Avi_1970	425	HK97 family phage major capsid protein
ORF	93	hypothetical protein
Avi_1973	182	phage gp6-like head-tail connector protein
ORF	65	hypothetical protein
ORF	120	head-tail adaptor protein
Avi_1977	153	HK97 gp10 family phage protein
Avi_1978	135	DUF3168 domain-containing protein
Avi_1979	147	phage tail tube protein
ORF	127	gene transfer agent family protein
Avi_1984 (rfbA)	287	glucose-1-phosphate thymidylyltransferase RfbA
Avi_1985 (rfbD)	301	dTDP-4-dehydrorhamnose reductase RfbD
Avi_1986 (rfbB)	352	dTDP-glucose 4,6-dehydratase
rfbC	187	dTDP-4-dehydrorhamnose 3,5-epimerase
Avi_1989	60	glycoside hydrolase family 28 protein
Avi_1990	915	tape measure protein
Avi_1991	208	hypothetical protein
Avi_1992	228	hypothetical protein
ORF	143	GNAT family N-acetyltransferase
Avi_1994	1564	Phage tail fiber protein
Avi_1995	498	hypothetical protein
Avi_1996	201	hypothetical protein
ORF	79	hypothetical protein
Avi_1998	119	helix-turn-helix transcriptional regulator (antitoxin?)
Avi_2000	83	type II toxin-antitoxin system RelE/ParE family toxin
Avi_2001	205	glycoside hydrolase family 19 protein
ORF	80	hypothetical protein (transmembrane segment)
Avi_2003	145	secretion protein HylD (putative membrane protein)
ORF	129	hypothetical protein
Avi_2005	128	hypothetical protein (transmembrane segment)
Avi_2007	513	rhamnan synthesis F family protein
Avi_2009	810	glycosyltransferase
Avi_2010	678	hypothetical protein
Avi_2012	337	IS1595 family transposase
pemI	87	PbsX family transcriptional regulator
pemK	120	type II toxin-antitoxin system PemK/MazF family toxin
attR		54 bp, including 3′ end of tRNA-Leu
Avi_2013	235	TIGR02281 family clan AA aspartic protease
Avi_2014	65	DUF1289 domain-containing protein
Avi_2016	259	adenosylcobinamide-GDP ribazoletransferase (cobS)
Avi_2018	340	nicotinate-nucleotide--dimethylbenzimidazole phosphoribosyltransferase (cobT)
dgk	149	diacylglycerol kinase
Avi_2021	80	hypothetical protein
Avi_2022	105	hypothetical protein
Avi_2023	477	carbohydrate porin
Avi_2024	195	BON domain-containing protein

## Sheet: Table S3-4
Table S3-4 List of predicted genes in the rhizoviticin-related prophage genome and its surrounding regions of A. vitis VAT03-9 (Ti)
CDS IDa	Length (aa)	Protein annotation
RvVAT039_30520	745	phosphoribosylformylglycinamidine synthase subunit PurL
RvVAT039_30530	203	molecular chaperone DnaJ family
RvVAT039_30540	134	helix-turn-helix transcriptional regulator
RvVAT039_30550	243	lipoyl(octanoyl) transferase LipB
RvVAT039_t00440		tRNA-Leu
ORF	246	polysialic acid transport protein
RvVAT039_30560	355	tyrosine-type recombinase/integrase
RvVAT039_30570	68	hypothetical protein
RvVAT039_30580	146	hypothetical protein
RvVAT039_30590	204	LexA family transcriptional regulator
RvVAT039_30600	82	hypothetical protein
RvVAT039_30610	165	hypothetical protein
RvVAT039_30620	78	hypothetical protein
RvVAT039_30630	185	hypothetical protein
RvVAT039_30640	97	hypothetical protein
RvVAT039_30650	427	helix-turn-helix domain-containing protein
RvVAT039_30660	218	transcriptional antiterminator
RvVAT039_30670	118	HNH endonuclease
RvVAT039_30680	155	P27 family phage terminase small subunit
RvVAT039_30690	604	terminase large subunit
RvVAT039_30700	430	phage portal protein
RvVAT039_30710	197	HK97 family phage prohead protease
RvVAT039_30720	424	HK97 family phage major capsid protein
RvVAT039_30730	83	hypothetical protein
RvVAT039_30740	182	phage gp6-like head-tail connector protein
RvVAT039_30750	65	hypothetical protein
RvVAT039_30760	120	head-tail adaptor protein
RvVAT039_30770	153	HK97 gp10 family phage protein
RvVAT039_30780	135	DUF3168 domain-containing protein
RvVAT039_30790	147	phage tail tube protein
RvVAT039_30800	120	gene transfer agent family protein
RvVAT039_30810	61	Phage tail tube protein, GTA-gp10
RvVAT039_30820	287	glucose-1-phosphate thymidylyltransferase RfbA
RvVAT039_30830	301	dTDP-4-dehydrorhamnose reductase RfbD
RvVAT039_30840	352	dTDP-glucose 4,6-dehydratase RfbB
RvVAT039_30850	187	dTDP-4-dehydrorhamnose 3,5-epimerase RfbC
RvVAT039_30860	73	glycoside hydrolase family 28 protein
RvVAT039_30870	912	tape measure protein
RvVAT039_30880	208	hypothetical protein
RvVAT039_30890	228	hypothetical protein
RvVAT039_30900	143	GNAT family N-acetyltransferase
RvVAT039_30910	955	Phage tail fiber protein
RvVAT039_30920	498	hypothetical protein
RvVAT039_30930	60	hypothetical protein
RvVAT039_30940	356	Peptidase S74 domain-containing protein / tail fiber protein
RvVAT039_30950	167	Tail fiber assembly protein
RvVAT039_30960	202	glycoside hydrolase family 19 protein
RvVAT039_30970	80	hypothetical protein (transmembrane segment)
RvVAT039_30980	145	secretion protein HylD (putative membrane protein)
RvVAT039_30990	93	hypothetical protein
RvVAT039_31000	128	hypothetical protein (transmembrane segment)
RvVAT039_31010+	500	rhamnan synthesis F family protein
RvVAT039_31020	810	glycosyltransferase
RvVAT039_31030	673	hypothetical protein
RvVAT039_31040+50	576	polysaccharide pyruvyl transferase family protein
RvVAT039_31060	286	IS1595 family transposase
RvVAT039_31070	96	IS3 family transposase
RvVAT039_31080	87	PbsX family transcriptional regulator (PemI)
RvVAT039_31090	119	type II toxin-antitoxin system PemK/MazF family toxin
RvVAT039_31100	235	TIGR02281 family clan AA aspartic protease
RvVAT039_31110	65	DUF1289 domain-containing protein
RvVAT039_31120	259	adenosylcobinamide-GDP ribazoletransferase (cobS)
RvVAT039_31130	340	nicotinate-nucleotide--dimethylbenzimidazole phosphoribosyltransferase (cobT)
RvVAT039_31140	149	diacylglycerol kinase (dgk)
RvVAT039_31150	80	hypothetical protein
RvVAT039_31160	105	hypothetical protein
RvVAT039_31170	477	carbohydrate porin
RvVAT039_31180	165	BON domain-containing protein
a A plus sign after the ID indicates that the protein coding region is extended compared to the registered annotation.

## Sheet: Table S3-5
Table S3-5 List of predicted genes in the rhizoviticin-related prophage genome and its surrounding regions of A. vitis AV25/95
CDS ID	Length (aa)	Protein annotation	Homologies to the genes in the rhizovitictcin-encoding locus (e-value, % amino acid identity)
G6L27_08195	146	gloA (lactoylglutathione lyase)
G6L27_08200	192	Cold shock protein
G6L27_08205	157	DUF192 domain-containing protein
G6L27_08210		tRNA-Pro
G6L27_08215	101	ETC complex I subunit / NADH-ubiquinone oxidoreductase
G6L27_08220		tRNA-Arg
attL		47 bp, corresponding to the 3′ end of tRNA-Arg
G6L27_08225	346	tyrosine-type recombinase/integrase
G6L27_08230	90	helix-turn-helix domain-containing protein
G6L27_08235	131	HNH endonuclease
G6L27_08240	258	recombination protein NinB
G6L27_08245	204	YqaJ viral recombinase family protein
G6L27_08250	295	ERF (essential recombination function) family protein
G6L27_08255	68	hypothetical protein
G6L27_08260	128	hypothetical protein	RvVAR031_23130 (9e-61, 74%)
G6L27_08265	80	hypothetical protein	RvVAR031_23120 (9e-47, 94%)
G6L27_08270	287	DUF3800 domain-containing protein
G6L27_08275	211	S24 family peptidase / LexA family transcriptional regulator
G6L27_08280	67	homoserine dehydrogenase	RvVAR031_23070 (3e-31, 83%)
G6L27_08285	143	hypothetical protein	RvVAR031_23050 (4e-38, 94%)
G6L27_08290	185	hypothetical protein (HHpred: similar to DNA binding protein)	RvVAR031_23040 (1e-125, 95%)
G6L27_08295	114	winged helix-turn-helix domain-containing protein
G6L27_08300	229	crossover junction endodeoxyribonuclease RuvC	RvVAR031_23030 (7e-33, 37%)
G6L27_08305	300	hypothetical protein
G6L27_08310	485	DnaB-like helicase C-terminal domain-containing protein	RvVAR031_23020 (0.0, 96%)
G6L27_08315	274	HNH endonuclease
G6L27_08320	79	hypothetical protein	RvVAR031_23010 (3e-42, 87%)
G6L27_08325	151	DnaA protein (Chromosomal replication initiator protein) helix-turn-helix	RvVAR031_23000 (1e-95, 89%)
G6L27_08330	207	hypothetical protein (Hhpred: RNA polymerase sigma-factor like protein)	RvVAR031_22990 (2e-108, 80%)
G6L27_08335	145	DUF4145 domain-containing protein
G6L27_08340	65	hypothetical protein
G6L27_08345	64	DUF2158 domain-containing protein
G6L27_08350	104	hypothetical protein
G6L27_08355	436	phage terminase large subunit
G6L27_08360	681	phage portal protein
G6L27_08365	78	hypothetical protein
G6L27_08370	324	Putative capsid and scaffold protein
G6L27_08375	331	Head protein
G6L27_08380	143	hypothetical protein
G6L27_08385	60	hypothetical protein
G6L27_08390	107	hypothetical protein
G6L27_08395	200	hypothetical protein
G6L27_08400	200	hypothetical protein
G6L27_08405	537	hypothetical protein
G6L27_08410	156	hypothetical protein
G6L27_08415	478	tail fiber domain-containing protein
G6L27_08420	638	phage tail tip lysozyme
G6L27_08425	667	hypothetical protein
G6L27_08430	56	hypothetical protein
G6L27_08435	450	hypothetical protein
G6L27_08440	161	hypothetical protein
G6L27_08445	81	hypothetical protein
G6L27_08450	196	lysozyme
G6L27_08455	138	secretion protein HylD (purative membrane protein)
G6L27_08460	145	Membrane protein
G6L27_08465	189	transmembrane amino acid transporter family
G6L27_08470	55	hypothetical protein
G6L27_08475	132	hypothetical protein
attR		47 bp, corresponding to the 3′ end of tRNA-Arg
G6L27_08480	250	hypothetical protein
G6L27_08485	79	hypothetical protein
G6L27_08490		tRNA-OTHER
G6L27_08495	252	ImuA family protein / damage-inducible mutagenesis protein
G6L27_08500	480	DNA polymerase Y family protein
G6L27_08505	1086	dnaE (DNA polymerase III subunit alpha)

## Sheet: Table S3-6
Table S3-6 List of predicted genes in the rhizoviticin-related prophage genome and its surrounding regions of N. xiangyangii T786
CDS ID	Length (aa)	Protein annotation
End of the resigstered DNA strand
LH464_21530	159	hypothetical protein
LH464_21525	70	helix-turn-helix transcriptional regulator
LH464_21520	135	HNH endonuclease signature motif containing protein
LH464_21515	134	DUF551 domain-containing protein
LH464_21510	368	recombinase RecT
LH464_21505	331	PD-(D/E)XK nuclease-like domain-containing protein
LH464_21500	85	hypothetical protein
LH464_21495	82	no hit
LH464_21490	115	no hit
LH464_21485	97	no hit
LH464_21480	140	hypothetical protein
LH464_21475	235	LexA family transcriptional regulator
LH464_21470	80	hypothetical protein
LH464_21465	156	hypothetical protein
LH464_21460	81	no hit
LH464_21455	146	hypothetical protein
LH464_21450	183	hypothetical protein
LH464_21445	111	winged helix-turn-helix domain-containing protein
LH464_21440	217	crossover junction endodeoxyribonuclease RuvC
LH464_21435	173	putative DNA methyltransferase protein
LH464_21430	490	DnaB-like helicase C-terminal domain-containing protein
LH464_21425	156	DNA cytosine methyltransferase
LH464_21420	252	DNA cytosine methyltransferase
LH464_21415	64	hypothetical protein
LH464_21410	69	no hit
LH464_21405	100	hypothetical protein
LH464_21400	163	helix-turn-helix domain-containing protein
LH464_21395	181	GcrA family cell cycle regulator
LH464_21390	149	DnaA protein (Chromosomal replication initiator protein) helix-turn-helix
LH464_21385	208	hypothetical protein (Hhpred: RNA polymerase sigma-factor like protein)
LH464_21380	103	no hit
LH464_21375	58	helix-turn-helix transcriptional regulator
LH464_21370	112	HNH endonuclease?
LH464_21365	67	hypothetical protein
LH464_21360	163	terminase small subunit
LH464_21355	531	phage terminase large subunit
LH464_21350	666	Putative phage portal protein / putative TerL protein
LH464_21345	296	scaffolding protein
LH464_21340	385	Major capsid protein
LH464_21335	130	hypothetical protein
LH464_21330	62	hypothetical protein
LH464_21325	84	hypothetical protein
LH464_21320	113	hypothetical protein
LH464_21315	474	packaged DNA stabilization protein gp10
LH464_21310	229	hypothetical protein
LH464_21305	611	phage tail length tape measure family protein
LH464_21300	606	phage tail tip lysozyme
LH464_21295	312	Tail collar protein
LH464_21290	114	hypothetical protein
LH464_21285	324	Phage tail fiber protein
LH464_21280	104	hypothetical protein
LH464_21275	298	class I SAM-dependent methyltransferase
LH464_21270	104	no hit
LH464_21265	236	N-acetylmuramoyl-L-alanine amidase / endolysin
LH464_21260	107	cell wall anchor protein
LH464_21255	118	hypothetical protein (transmembrane segment)
LH464_21250	60	no hit
LH464_21245	79	no hit
LH464_21240	155	hypothetical protein
LH464_21235	95	hypothetical protein
LH464_21230	77	hypothetical protein
modA	258	molybdate ABC transporter substrate-binding protein
LH464_21220	129	winged helix-turn-helix domain-containing protein
LH464_21215	86	hypothetical protein
End of the resigstered DNA strand

## Sheet: Table S3-7
Table S3-7 List of predicted genes in the rhizoviticin-related prophage genome and its surrounding regions of A. tumefaciens DS1979
CDS ID	Length (aa)	Protein annotation
J2855_001808	454	PepSY domain-containing protein
J2855_001807	127	DUF2946 domain-containing protein
J2855_001806	130	acyl-CoA thioesterase YciA
J2855_001805	295	23S rRNA (guanosine(2251)-2'-O)-methyltransferase RlmB
J2855_002375		tRNA-Tyr
J2855_002374		tRNA-Gly
attL		47 bp, corresponding to the 3′ end of tRNA-Gly
J2855_001804	380	integrase
J2855_001803	72	hypothetical protein
J2855_001802	61	hypothetical protein
J2855_001801	63	hypothetical protein
J2855_001800	167	hypothetical protein
J2855_001799	215	DUF551 domain-containing protein
J2855_001798	143	hypothetical protein
J2855_001797	84	hypothetical protein
J2855_001796	131	HNH endonuclease
J2855_001795	58	hypothetical protein
J2855_001794	67	hypothetical protein
J2855_001793	208	hypothetical protein
J2855_001792	519	AAA family ATPase / replicative DNA helicase
J2855_001791	332	PD-(D/E)XK nuclease-like domain-containing protein
J2855_001790	76	hypothetical protein
J2855_001789	170	hypothetical protein
J2855_001788	83	hypothetical protein
J2855_001787	91	hypothetical protein
J2855_001786	115	hypothetical protein
J2855_001785	92	hypothetical protein
J2855_001784	102	hypothetical protein
J2855_001783	103	helix-turn-helix domain-containing protein
J2855_001782	165	hypothetical protein
J2855_001781	98	hypothetical protein
J2855_001780	65	ArsR family transcriptional regulator / EAL domain-containing protein
J2855_001779	153	LexA family transcriptional regulator
J2855_001778	72	YdaS family helix-turn-helix protein
J2855_001777	201	GIY-YIG nuclease family protein
J2855_001776	120	hypothetical protein
J2855_001775	67	hypothetical protein
J2855_001774	57	hypothetical protein
J2855_001773	126	hypothetical protein
J2855_001772	41	hypothetical protein
J2855_001771	98	hypothetical protein
J2855_001770	116	hypothetical protein
J2855_001769	182	hypothetical protein
J2855_001768	108	helix-turn-helix domain-containing protein
J2855_001767	199	crossover junction endodeoxyribonuclease RuvC
J2855_001766	173	putative DNA methyltransferase protein
J2855_001765	482	DnaB-like helicase C-terminal domain-containing protein
J2855_001764	198	HNH endonuclease
J2855_001763	212	hypothetical protein
J2855_001762	116	hypothetical protein
J2855_001761	87	hypothetical protein
J2855_001760	186	DUF1643 domain-containing protein
J2855_001759	66	hypothetical protein
J2855_001758	110	GcrA cell cycle regulator
J2855_001757	154	helix-turn-helix domain-containing protein
J2855_001756	152	DnaA protein (Chromosomal replication initiator protein) helix-turn-helix
J2855_001755	214	hypothetical protein (Hhpred: RNA polymerase sigma-factor like protein)
J2855_002373		t-RNA Met
J2855_001754	199	hypothetical protein
J2855_001753	67	hypothetical protein
J2855_001752	83	hypothetical protein
J2855_001751	116	hypothetical protein
J2855_001750	95	hypothetical protein
J2855_001749	164	terminase small subunit
J2855_001748	530	phage terminase large subunit
J2855_001747	409	DUF4055 domain-containing protein / portal protein
J2855_001746	240	hypothetical protein
J2855_001745	322	major capsid protein
J2855_001744	144	hypothetical protein
J2855_001743	104	hypothetical protein
J2855_001742	68	hypothetical protein
J2855_001741	172	Virion protein / Head-tail connector
J2855_001740	116	hypothetical protein
J2855_001739	68	hypothetical protein
J2855_001738	345	phage minor head protein
J2855_001737	148	HK97 gp10 family phage protein
J2855_001736	64	hypothetical protein
J2855_001735	141	phage tail terminator-like protein
J2855_001734	162	phage tail protein
J2855_001733	128	hypothetical protein
J2855_001732	64	hypothetical protein
J2855_001731	471	KAP family NTPase
J2855_001730	135	hypothetical protein
J2855_001729	86	hypothetical protein
J2855_001728	716	phage tail length tape measure family protein
J2855_001727	217	Phage terminase, large subunit
J2855_001726	195	DUF2163 domain-containing protein
J2855_001725	101	phage tail protein
J2855_001724	134	hypothetical protein
J2855_001723	936	phage tail protein
J2855_001722	77	hypothetical protein
J2855_001721	440	concanavalin A-like lectin/glucanase protein
J2855_001720	198	hypothetical protein
J2855_001719	61	Putative membrane protein
J2855_001718	269	lysozyme family protein / endolysin N-acetylmuramidas
J2855_001717	104	hypothetical protein (transmembrane segment)
J2855_001716	124	Putative membrane protein
J2855_001715	116	hypothetical protein
J2855_001714	63	hypothetical protein
J2855_001713	109	hypothetical protein
attR		47 bp, corresponding to the 3′ end of tRNA-Gly
J2855_001712	736	ATP-binding protein
J2855_001711	151	two component response regulator / CheY-like chemotaxis protein
J2855_001710	330	HWE histidine kinase domain-containing protein / CheY-like chemotaxis protein
J2855_001709	141	two component response regulator / DNA-binding NtrC family response regulator

## Sheet: Table S3-8
Table S3-8 List of predicted genes in the rhizoviticin-related prophage genome and its surrounding regions of E. sojae CCBAU 05684
CDS ID	Length (aa)	Protein annotation
SJ05684_c09980	206	FMN-dependent NADH-azoreductase
SJ05684_c09990	86	hypothetical protein
SJ05684_c10000	149	23S rRNA (guanosine-2'-O-) -methyltransferase rlmB
SJ05684_c10010	70	hypothetical protein
SJ05684_c10020	84	DUF1515 family protein (same as c10930)
attL-like sequence		747-bp sequence duplication, including SJ05684_c10020 (c10930)
SJ05684_c10030	380	phage integrase
SJ05684_c10040	72	hypothetical protein
SJ05684_c10050	89	hypothetical protein
SJ05684_c10060	89	no hit
SJ05684_c10070	106	hypothetical protein
SJ05684_c10080	61	no hit
SJ05684_c10090	68	no hit
SJ05684_c10100	374	hypothetical protein
SJ05684_c10110	71	hypothetical protein
SJ05684_c10120	58	hypothetical protein
SJ05684_c10130	84	hypothetical protein
SJ05684_c10140	71	hypothetical protein
SJ05684_c10150	131	HNH endonuclease
SJ05684_c10160	249	DUF5131 family protein
SJ05684_c10170	367	recombinase RecT
SJ05684_c10180	337	PD-(D/E)XK nuclease-like domain-containing protein
SJ05684_c10190	74	no hit
SJ05684_c10200	116	hypothetical protein
SJ05684_c10210	68	hypothetical protein
SJ05684_c10220	85	hypothetical protein
SJ05684_c10230	97	hypothetical protein
SJ05684_c10240	138	hypothetical protein
SJ05684_c10250	123	Phage repressor protein C with HTH and peptisase S24 domain
SJ05684_c10260	276	LexA family transcriptional regulator
SJ05684_c10270	77	Cro-like protein
SJ05684_c10280	88	hypothetical protein
SJ05684_c10290	42	no hit
SJ05684_c10300	48	hypothetical protein
SJ05684_c10310	87	hypothetical protein
SJ05684_c10320	110	hypothetical protein
SJ05684_c10330	181	hypothetical protein
SJ05684_c10340	83	hypothetical protein
SJ05684_c10350	214	GcrA family cell cycle regulator
SJ05684_c10360	203	crossover junction endodeoxyribonuclease RuvC
SJ05684_c10370	42	hypothetical protein
SJ05684_c10380	465	helicase
SJ05684_c10390	331	DNA methyltransferase
SJ05684_c10400	478	DnaB-like helicase C-terminal domain-containing protein
SJ05684_c10410	101	hypothetical protein
SJ05684_c10420	104	hypothetical protein
SJ05684_c10430	86	HTH cro/C1-type domain-containing protein / Helix-turn-helix protein
SJ05684_c10440	70	hypothetical protein
SJ05684_c10450	75	hypothetical protein
SJ05684_c10460	139	DnaA protein (Chromosomal replication initiator protein) helix-turn-helix
SJ05684_c10470	209	hypothetical protein (Hhpred: RNA polymerase sigma-factor like protein)
SJ05684_c10480		tRNA-Trp
SJ05684_c10490	260	site-specific DNA-methyltransferase
SJ05684_c10500	139	no hit
SJ05684_c10510	209	terminase small subunit
SJ05684_c10520	494	Phage terminase, large subunit
SJ05684_c10530	479	Portal protein / DUF4055 domain-containing protein / 62kDa structural protein
SJ05684_c10540	356	minor capsid protein
SJ05684_c10550	80	hypothetical protein
SJ05684_c10560	64	hypothetical protein
SJ05684_c10570	181	hypothetical protein
SJ05684_c10580	49	hypothetical protein
SJ05684_c10590	213	FkbM family methyltransferase
SJ05684_c10600	177	hypothetical protein
SJ05684_c10610	253	hypothetical protein
SJ05684_c10620	381	P22 phage major capsid protein family protein
SJ05684_c10630	88	hypothetical protein
SJ05684_c10640	169	Virion protein / Head-tail connector
SJ05684_c10650	61	no hit
SJ05684_c10660	128	hypothetical protein
SJ05684_c10670	129	hypothetical protein
SJ05684_c10680	62	hypothetical protein
SJ05684_c10690	125	HK97 gp10 family phage protein
SJ05684_c10700	138	phage tail terminator-like protein
SJ05684_c10710	313	phage tail tube protein
SJ05684_c10720	58	hypothetical protein
SJ05684_c10730	140	Putative pre-tape measure chaperone protein
SJ05684_c10740	76	hypothetical protein
SJ05684_c10750	938	phage tail length tape measure family protein
SJ05684_c10760	210	DUF2460 domain-containing protein / glycoside hydrolase
SJ05684_c10770	305	Phage protein transfer agent-like protein
SJ05684_c10780	1115	phage tail protein
SJ05684_c10790	250	tail fiber protein
SJ05684_c10800	139	hypothetical protein
SJ05684_c10810	376	LamG domain-containing protein / phage tail protein
SJ05684_c10820	51	no hit
SJ05684_c10830	225	isoprenylcysteine carboxylmethyltransferase family protein
SJ05684_c10840	270	sterol desaturase family protein
SJ05684_c10850	257	phosphatase PAP2 family protein
SJ05684_c10860	406	helix-turn-helix domain-containing protein
SJ05684_c10870	49	hypothetical protein
SJ05684_c10880	77	hypothetical protein (transmembrane segment)
SJ05684_c10890	155	lysozyme
SJ05684_c10900	118	hypothetical protein (transmembrane segment)
SJ05684_c10910	61	hypothetical protein
SJ05684_c10920	105	hypothetical protein
SJ05684_c10930	103	DUF1515 family protein (same as c10020)
att r-like sequence		747-bp sequence duplication, including SJ05684_c10020 (c10930)
SJ05684_c10940	391	translation elongation factor Tu
SJ05684_c10950	70	no hit
SJ05684_c10960	299	NAD(P)-dependent oxidoreductase
SJ05684_c10970		tRNA-Trp
SJ05684_c10980	108	AlpA family phage regulatory protein
SJ05684_c10990	56	hypothetical protein
SJ05684_c11000	618	AAA family ATPase
